# Supplementary material for: Elevated Temperature Effects on Protein Turnover Dynamics in Arabidopsis thaliana Seedlings Revealed by 15N-Stable Isotope Labeling and ProteinTurnover Algorithm
Source: Int J Mol Sci. 2024 May 28;25(11):5882. doi: 10.3390/ijms25115882 (PMC11172382; doi:10.3390/ijms25115882)
Supplement: Supplementary file 1 [file ijms-25-05882-s001.zip]

Archive with 1 entries (1 files):
- ijms-3019322-supplementary.xlsx
